# Supplementary material for: Cytological and molecular characterizations of a novel 2A nullisomic line derived from a widely-grown wheat cultivar Zhoumai 18 conferring male sterility
Source: PeerJ. 2020 Oct 30;8:e10275. doi: 10.7717/peerj.10275 (PMC7605228; doi:10.7717/peerj.10275)
Supplement: Table S1 [file peerj-08-10275-s002.xls]

## Sheet: Sheet1
Table S1. The Sequence Read Archive (SRA) data of different wheat tissue type.
mRNA-seq sample	Accession (DataSource)	Wheat tissue type	Sample description in origin article	References
Roots	ERS1826324（EMBL-EBI）	Root	Root tissue of 49 days-old plants, wheat (Triticum aestivum) cv. Chinese Spring (cv Chinese Spring)	Garcia-Seco et al., 2017 [34]
Leaves replicate 1	ERS1826321（EMBL-EBI）	Leaf	Leaves of 49 days-old plants, wheat (Triticum aestivum) cv. Chinese Spring
Leaves replicate 2	ERS1826322（EMBL-EBI）
Stem tips replicate 1	SRX6377182 (SRA)	Stem	Stem tips before or after glume meristems stage, wheat (Triticum aestivum) cv. Guomai 301	Li et al., 2019 [35]
Stem tips replicate 2	SRX6377175 (SRA)
Stem tips replicate 3	SRX6377176 (SRA)
Tiller primordia replicate 1	SRX6377179 (SRA)	Tillering	Tiller primordia at three-leaf stage and four-leaf stage, wheat (Triticum aestivum) cv. Guomai 301
Tiller primordia replicate 2	SRX6377180 (SRA)
Tiller primordia replicate 3	SRX6377181 (SRA)
Young spikes replicate 1	SRX6377177 (SRA)	Spike Ⅰ	Young spike before or after glume meristems stage, wheat (Triticum aestivum) cv. Guomai 301
Young spikes replicate 2	SRX6377178 (SRA)
Young spikes replicate 3	SRX6377183 (SRA)
DR replicate 1	SRX2749286 (SRA)	Spike Ⅱ	The double-ridge stage (DR) at the initiation of spikelet development, wheat (Triticum aestivum) cv. Chinese Spring	Feng et al., 2017 [36]
DR replicate 2	SRX2751201 (SRA)
FM replicate 1	SRX2751204 (SRA)	Spike Ⅲ	The appearance of the floret meristems (FMs), wheat (Triticum aestivum) cv. Chinese Spring
FM replicate 2	SRX2751209 (SRA)
AM replicate 1	SRX2751212 (SRA)	Spike Ⅳ	The anther primordia (AM) stage, wheat (Triticum aestivum) cv. Chinese Spring
AM replicate 2	SRX2751213 (SRA)
TS replicate 1	SRX2751216 (SRA)	Spike Ⅴ	The tetrads stage (TS), wheat (Triticum aestivum) cv. Chinese Spring
TS replicate 2	SRX2751217 (SRA)
Pistils replicate 1	SRX8049596 (SRA)	Pistil	Pistils of T plants at the same stage as 3-nucleate pollen, wheat (Triticum aestivum) cv. the progeny of dms	Our own data (unpublished)
Pistils replicate 2	SRX8049597 (SRA)
Pistils replicate 3	SRX8049598 (SRA)
T-ST-T4a	SRX8049609 (SRA)	Stamen	Stamens of T plants at 3-nucleate pollen stage, wheat (Triticum aestivum) cv. the progeny of dms
T-ST-T4b	SRX8049591 (SRA)
T-ST-T4c	SRX8049592 (SRA)
Grain-filling replicate 1	SRX8049599 (SRA)	Grain-filling	During grain-filling period at 10 d, wheat (Triticum aestivum) cv. Yuyou 1
Grain-filling replicate 2	SRX8049600 (SRA)
Grain-filling replicate 3	SRX8049602 (SRA)
