# Supplementary material for: Cytological and molecular characterizations of a novel 2A nullisomic line derived from a widely-grown wheat cultivar Zhoumai 18 conferring male sterility
Source: PeerJ. 2020 Oct 30;8:e10275. doi: 10.7717/peerj.10275 (PMC7605228; doi:10.7717/peerj.10275)
Supplement: Table S2 [file peerj-08-10275-s003.xls]

## Sheet: Sheet1
Table S2. The primer sequence, the expected products size, and the chromosome location of SSR markers used in this study.
Primer name	DNA sequence (5′-3′)	Chr	Product length (bp)
Xgwm312F	ACATGCATGCCTACCTAATGG	2A	216-219
Xgwm312R	ATCGCATGATGCACGTAGAG
Xgpw2229F	CTCCACCGTGTCCTGGATAG	2A	181
Xgpw2229R	CTGCGTGCTGCTCCTAATTT
Xgwm95F	AATGCAAAGTGAAAAACCCG	2A	116-128
Xgwm95R	GATCAAACACACACCCCTCC
Xgwm445F	CCTTAACACTTGCTGGTAGTGA	2A	188-190
Xgwm445R	TTTGTTGGGGGTTAGGATTAG
Xwmc794F	CTATCCACACGTGGAAAAGAAATC	2A	225
Xwmc794R	GTAAACTGGAAAGAAAACGAACCTG
Xgwm328F	CACAAACTCTTGACATGTGCG	2A	191-193
Xgwm328R	GCAATCCACGAGAAGAGAGG
Xgwm425F	TCGTTCTCCCAAGGCTTG	2A	120-141
Xgwm425R	GAGCCCACAAGCTGGCA
Xbarc212F	CAGGAAGGGAGGAGAACAGAGG	2A	190
Xbarc212R	GGCAACTGGAGTGATATAAATACCG
Xbarc122F	CAGCCCTTGTGATGTGATG	2A	269
Xbarc122R	CCCGTGTATATCCAGGAGTG
