# Supplementary material for: Cytological and molecular characterizations of a novel 2A nullisomic line derived from a widely-grown wheat cultivar Zhoumai 18 conferring male sterility
Source: PeerJ. 2020 Oct 30;8:e10275. doi: 10.7717/peerj.10275 (PMC7605228; doi:10.7717/peerj.10275)
Supplement: Table S3 [file peerj-08-10275-s004.xls]

## Sheet: Sheet1
Table S3. Oligonucleotide probes used for FISH
Oligo	Sequence and 5′- end modification
pAs1-1	TAMARA-5′-GGATGCACTTCGTGTACAAAACGGACAATCTCTTTCAAAGTATCAGGATTTC ATCC-3′
pAs1-3	TAMARA-5′-TTTTTGTGTGTTCAAAATGCACCATTCAAAGCCACATCATCATTTTTCAATCC TTT-3′
pAs1-4	TAMARA-5′-CTGACTTCATTTGTTATTTTTCATGCATTTACTAATTATTTTTAGCTATAAGA CCC-3′
pAs1-6	TAMARA-5′-CATCATTTCATCCACATAGCATGTGCAAGAAAGTTGAGAGGGTTACGGCAA AAACT-3′
AFA-3	TAMARA-5′-AAGTATCAGGGTTTCGGACGGAAACTCATCTATTACAAAGGGATT-3′
AFA-4	TAMARA-5′-CAGTTTTTAAAACATATTTGAACTCCTGACTTTTTGTGTGTT-3′
pSc119.2-1	FAM-5′-GGCCAGAATCGGCCAAAACTACGAGTGCTGATGACCGACACGTAAACGCACCCC GGGGT-3′
(GAA)10	FAM-5′-GAAGAAGAAGAAGAAGAAGAAGAAGAAGAA-3′
