# Supplementary material for: Cytological and molecular characterizations of a novel 2A nullisomic line derived from a widely-grown wheat cultivar Zhoumai 18 conferring male sterility
Source: PeerJ. 2020 Oct 30;8:e10275. doi: 10.7717/peerj.10275 (PMC7605228; doi:10.7717/peerj.10275)
Supplement: Table S4 [file peerj-08-10275-s005.xls]

## Sheet: Sheet1
Table S4. The DNA sequences of the primers used in qRT-PCR for mRNAs.
Gene name	Gene ID (ABD)	Forward primer (5′-3′)	Reverse primer (5′-3′)	Amplicon (bp)	Swiss_Prot_annotation
SAC1B	TraesCS1A01G020700; TraesCS1B01G024700; TraesCS1D01G020200	CATCACCGAAACTGCACACG	TCCATTGGTCCGGCTTACTG	113	Phosphoinositide phosphatase SAC7 GN=F26O13.100 OS=Arabidopsis thaliana (Mouse-ear cress) PE=2 SV=1
PS1	TraesCS2A01G288400; TraesCS2B01G305200; TraesCS2D01G286700	CGCAAACTGCAACGAGATCC	GTCCTTGAGGTAGCCGAGTG	115	Pollen-specific protein C13 (Precursor) GN=MGS1 OS=Zea mays (Maize) PE=2 SV=1
Phl p 5	TraesCS4A01G000100; TraesCS4D01G000100	GATGGAGCAGGTGAACAACG	CCCTTGAAGACGTCCGCTAT	135	putative major allergen Phl p 5 [Triticum aestivum]
AGC1.5	TraesCS1A01G133200; TraesCS1B01G152700; TraesCS1D01G124200	TCGAAAGCACCTGCTCACTC	AGAGACGTGGTGCAGATTGG	108	Serine/threonine-protein kinase AGC1-5 {ECO:0000305} OS=Arabidopsis thaliana (Mouse-ear cress) PE=1 SV=1
SUT1	TraesCS1A01G134100; TraesCS1D01G135900	CTATGCAGTGTTCCGTTCGC	GGCGTCACGATGGAGATGTT	101	Sucrose transport protein SUT3 GN=OSJNBb0044I14.9 OS=Oryza sativa subsp. japonica (Rice) PE=2 SV=1
AGC1.7	TraesCS3A01G157100; TraesCS3B01G183500; TraesCS3D01G164700	GGACTTCAGCACTCGTGGAA	CGAGGCGTTTTGTCATGTGG	191	Serine/threonine-protein kinase AGC1-7 {ECO:0000305} OS=Arabidopsis thaliana (Mouse-ear cress) PE=1 SV=1
RopGEF8	TraesCS3A01G270400; TraesCS3B01G304200; TraesCS3D01G270200	ATCAGCTTGGAGAAACGCGA	TCTCGAGAGCCCTGGAGTAG	169	Rho guanine nucleotide exchange factor 8 GN=ROPGEF8 OS=Arabidopsis thaliana (Mouse-ear cress) PE=1 SV=1
FIM5	TraesCS6A01G200700; TraesCS6B01G226800; TraesCS6D01G189200	CGAACAATGTGGCTCCTGTC	ATGCGACTGGTTCATCAGGT	152	Fimbrin-5 {ECO:0000305} OS=Arabidopsis thaliana (Mouse-ear cress) PE=1 SV=1
ACTIN	TraesCS1A01G274400; TraesCS1B01G283900; TraesCS1D01G274400	CCAAGGCGGAGTACGATGAGTCT	TTCATACAGCAGGCAAGCACCAT	240	Actin-7 GN=P0505D12.32-2 OS=Oryza sativa subsp. japonica (Rice) PE=3 SV=1
