# Supplementary material for: Cytological and molecular characterizations of a novel 2A nullisomic line derived from a widely-grown wheat cultivar Zhoumai 18 conferring male sterility
Source: PeerJ. 2020 Oct 30;8:e10275. doi: 10.7717/peerj.10275 (PMC7605228; doi:10.7717/peerj.10275)
Supplement: Table S5 [file peerj-08-10275-s006.xls]

## Sheet: Sheet1
Table S5. Distribution of the polymorphic SNPs between stamens of T and D plants on 21 pairs of wheat chromosomes.
#Chr	Number of ED-Value （ED＞0.33）
1A	6
1B	17
1D	12
2A	230
2B	62
2D	21
3A	13
3B	22
3D	11
4A	16
4B	15
4D	9
5A	12
5B	11
5D	7
6A	9
6B	14
6D	5
7A	14
7B	11
7D	6

## Sheet: Sheet2
#Chr	Pos	ED-Value （ED＞0.33）
chr1B	662554809	5.65685
chr2A	763692052	5.65685
chr2A	776039983	5.65685
chr2B	191736128	5.65685
chr2B	192362895	5.65685
chr2B	657481631	5.65685
chr3A	48642493	5.65685
chr3D	471421018	5.65685
chr4A	673067920	5.65685
chr4A	673068605	5.65685
chr5B	6407893	5.65685
chr6B	85793047	5.65685
chr6B	217997365	5.65685
chr6B	715758519	5.65685
chr2A	48865182	5.29894
chr2A	61470409	5.25296
chr2A	313213753	4.68406
chr2A	677487682	4.64952
chr2A	542386477	4.61244
chr2A	285624302	4.43229
chr2A	32150659	4.37717
chr2A	27968695	4.17763
chr2B	173485168	4.09667
chr2A	775529744	4.00644
chr2B	164107563	4.00644
chr2A	408078660	3.70647
chr2A	185122040	3.66127
chr2A	744811472	3.66127
chr2A	41236562	3.626
chr2A	38975569	3.60425
chr2A	447285479	3.58949
chr2A	48871771	3.57074
chr2B	159866759	3.51246
chr2A	677486683	3.45091
chr2A	223721897	3.24378
chr2A	549683523	3.24378
chr2A	549683460	3.20985
chr2A	750958178	3.19254
chr2A	56919945	3.13915
chr2A	774571023	3.13915
chr2B	168849239	3.13915
chr6B	498543148	3.13915
chr2A	84973835	3.10231
chr2A	161271926	3.09481
chr2A	337668419	2.9853
chr2A	584511922	2.9853
chr2A	744812957	2.9853
chr2A	764100662	2.93799
chr2A	127197496	2.90145
chr2A	28021161	2.81246
chr2A	80590563	2.81246
chr2A	252093887	2.78157
chr2A	746937569	2.76589
chr2A	437507400	2.75294
chr2A	767943718	2.73726
chr2A	27968833	2.71788
chr2A	127197484	2.71788
chr2A	750961368	2.71788
chr2A	27968392	2.61722
chr2A	31081749	2.61722
chr2A	189601824	2.61722
chr2A	668447628	2.61722
chr2A	746937591	2.61722
chr2A	759969091	2.61722
chr3A	739277691	2.61722
chr5A	567909719	2.61722
chr5A	567909757	2.61722
chr2A	668452274	2.57781
chr2A	745018233	2.56446
chr2A	27968493	2.4537
chr2A	441099568	2.4537
chr2A	670227984	2.4537
chr2A	364480335	2.43803
chr2A	29096181	2.40627
chr2A	149389210	2.40627
chr2A	293153220	2.39556
chr2A	668440915	2.39556
chr2B	168849018	2.39556
chr2A	337723108	2.3837
chr2A	149388998	2.32673
chr2A	391902943	2.315
chr2A	642572235	2.315
chr2A	260389	2.27336
chr2A	66585493	2.27336
chr2A	80590686	2.27336
chr2A	747679125	2.27336
chr2A	765705885	2.27336
chr2B	164629374	2.27336
chr2B	171697790	2.27336
chr2B	171697806	2.27336
chr3D	3298987	2.27336
chr4B	19085959	2.27336
chr2A	2322350	2.21845
chr2A	757941661	2.19604
chr2A	589657814	2.18387
chr2A	360417851	2.17623
chr2A	584511853	2.16195
chr2A	156760338	2.14275
chr2A	459093308	2.14275
chr6B	217998966	2.14275
chr2A	752276791	2.12579
chr2A	767943823	2.09722
chr2A	476227992	2.07407
chr2A	668452560	2.03886
chr2A	149389007	2.02103
chr2B	173467398	2.00305
chr2A	84940954	1.99191
chr2A	79321196	1.98231
chr6B	707177833	1.98231
chr2A	8177686	1.96663
chr2A	103725804	1.96663
chr2A	584510852	1.94449
chr2A	757941655	1.94449
chr2A	765708608	1.94449
chr1D	334462847	1.85364
chr2A	1110844	1.85364
chr2A	57857200	1.85364
chr2A	155943189	1.85364
chr2A	410292448	1.85364
chr2A	549965999	1.85364
chr2A	739433938	1.85364
chr2B	166048581	1.85364
chr2B	168627487	1.85364
chr2B	401288053	1.85364
chr2B	754554359	1.85364
chr3D	591986730	1.85364
chr4B	120260602	1.85364
chr4B	242709725	1.85364
chr4D	364554465	1.85364
chr6B	636376090	1.85364
chr2A	440078495	1.81113
chr2A	2322365	1.80157
chr2A	101994167	1.80157
chr2A	27969151	1.75908
chr2A	668440865	1.75908
chr2A	745018028	1.75908
chr2A	459095988	1.73486
chr2A	195824630	1.69394
chr2A	410292317	1.69394
chr2A	744812926	1.69394
chr2A	2322794	1.6101
chr2B	191734103	1.6101
chr2B	730188249	1.6101
chr3B	9682371	1.6101
chr2A	522516398	1.58155
chr2A	58016814	1.57334
chr2A	53602113	1.5585
chr2A	669105418	1.5585
chr2A	58016786	1.54545
chr2A	419193441	1.47927
chr2A	757885554	1.47927
chr2A	127210872	1.46436
chr2A	478913168	1.41158
chr2A	715336070	1.41158
chr2A	542388840	1.40397
chr2A	668450242	1.38211
chr1A	53436763	1.3424
chr1A	430335465	1.3424
chr1B	70186339	1.3424
chr1B	588626346	1.3424
chr1B	662554881	1.3424
chr1B	662554890	1.3424
chr1D	212368613	1.3424
chr1D	261723120	1.3424
chr2A	199030824	1.3424
chr2A	438723725	1.3424
chr2A	459091491	1.3424
chr2A	715332107	1.3424
chr2A	734506315	1.3424
chr2A	744812914	1.3424
chr2A	750571514	1.3424
chr2A	765707500	1.3424
chr2B	113636993	1.3424
chr2B	137814042	1.3424
chr2B	140778022	1.3424
chr2B	164639065	1.3424
chr2B	171698619	1.3424
chr2B	191735415	1.3424
chr2B	192361324	1.3424
chr2B	467794718	1.3424
chr2B	779341273	1.3424
chr2D	277963954	1.3424
chr2D	544576116	1.3424
chr2D	631800879	1.3424
chr3A	177862242	1.3424
chr3A	395748009	1.3424
chr3B	9682326	1.3424
chr3B	9682449	1.3424
chr3B	205463340	1.3424
chr3B	205463361	1.3424
chr3B	205463376	1.3424
chr3B	821076775	1.3424
chr3D	196976433	1.3424
chr4A	458520945	1.3424
chr4B	26798873	1.3424
chr4B	89378947	1.3424
chr4B	534069974	1.3424
chr4B	537478727	1.3424
chr4D	3348311	1.3424
chr4D	65469073	1.3424
chr4D	405028471	1.3424
chr5A	580939096	1.3424
chr5B	176569714	1.3424
chr5B	519152749	1.3424
chr5B	638336979	1.3424
chr5B	659451887	1.3424
chr5D	139450935	1.3424
chr6A	183355623	1.3424
chr6A	430936759	1.3424
chr6D	317474067	1.3424
chr7A	88989628	1.3424
chr7A	299552694	1.3424
chr7B	284955211	1.3424
chr7D	429484050	1.3424
chr6B	15248497	1.31359
chr2A	714334691	1.27176
chr2A	79320325	1.2479
chr2A	391903016	1.2479
chr2A	764100640	1.23793
chr2A	391903022	1.22045
chr2A	467695495	1.21585
chr2A	459090956	1.19973
chr2A	714334737	1.19973
chr2A	747678973	1.19973
chr2A	27969126	1.1789
chr2A	728559023	1.1789
chr2A	668440150	1.17398
chr2A	53598450	1.17054
chr2A	115453072	1.15096
chr2A	164746326	1.15096
chr2A	585657001	1.15096
chr2A	668440035	1.15096
chr2A	717944543	1.15096
chr2A	726295303	1.15096
chr2A	765705741	1.15096
chr2A	58016604	1.13309
chr2A	79320334	1.12637
chr3D	433308980	1.11155
chr5A	139482788	1.09455
chr2B	164896367	1.0808
chr2A	585139448	1.07905
chr1D	104101715	1.0518
chr2A	441099496	1.0518
chr2A	459091530	1.0518
chr2A	757885526	1.0518
chr2A	765705705	1.0518
chr2B	191752911	1.0518
chr3A	158468526	1.0518
chr3B	9682314	1.0518
chr4A	636963703	1.0518
chr6A	584914688	1.0518
chr7B	125505700	1.0518
chr2B	191737428	1.02864
chr2A	747679059	0.991372
chr4A	623951657	0.991372
chr5A	139482739	0.991372
chr2A	745265103	0.976167
chr2A	2321927	0.962721
chr2A	155943086	0.950747
chr2A	410285236	0.950747
chr7A	644441557	0.950747
chr2A	337723010	0.938003
chr2A	437967424	0.919932
chr2A	65399491	0.899644
chr2A	419193330	0.899644
chr2A	715332101	0.899644
chr2B	594205518	0.899644
chr2D	641948230	0.899644
chr2D	641948273	0.899644
chr2A	302054117	0.882541
chr4A	729745060	0.877649
chr2A	734150552	0.868837
chr2A	127210604	0.842826
chr2A	520315187	0.801345
chr2A	27968905	0.796648
chr2A	302054069	0.796648
chr2A	668439748	0.789265
chr2A	668439811	0.789265
chr2A	2321867	0.77597
chr1A	130910028	0.744936
chr1B	160326486	0.744936
chr1B	193285813	0.744936
chr1B	580632125	0.744936
chr1D	368674962	0.744936
chr1D	441304552	0.744936
chr2A	1110878	0.744936
chr2A	459089810	0.744936
chr2A	459091301	0.744936
chr2A	516707661	0.744936
chr2A	553491780	0.744936
chr2A	677528271	0.744936
chr2A	706639483	0.744936
chr2A	717944525	0.744936
chr2B	168624482	0.744936
chr2B	171459048	0.744936
chr2B	171698648	0.744936
chr2B	694257039	0.744936
chr2D	523359399	0.744936
chr2D	542126241	0.744936
chr2D	631801265	0.744936
chr3A	503838418	0.744936
chr3A	653977132	0.744936
chr3A	702036149	0.744936
chr3B	644310151	0.744936
chr3B	747095321	0.744936
chr3D	31649046	0.744936
chr4A	737339303	0.744936
chr4A	737339317	0.744936
chr4B	120260437	0.744936
chr4B	120260470	0.744936
chr4B	427067547	0.744936
chr4B	658016340	0.744936
chr4D	96712016	0.744936
chr5A	106750072	0.744936
chr5B	205709016	0.744936
chr5D	119002593	0.744936
chr5D	416413628	0.744936
chr6A	34406106	0.744936
chr6D	440363917	0.744936
chr7A	566009133	0.744936
chr7A	573425035	0.744936
chr7A	585048301	0.744936
chr4A	742904593	0.712268
chr4A	34047966	0.703561
chr2A	668450261	0.695291
chr7A	708140730	0.693225
chr2A	704766287	0.67601
chr2A	338521832	0.667409
chr2A	410273916	0.667409
chr2A	520315168	0.667409
chr2A	2321539	0.656359
chr2A	752869286	0.656359
chr3D	341887664	0.656359
chr3D	341887676	0.656359
chr2A	574976725	0.650371
chr2A	2322746	0.649565
chr2A	56920426	0.649565
chr7B	648719791	0.645762
chr1B	415218016	0.641644
chr2A	542389735	0.641644
chr2A	745018080	0.641644
chr3D	250050577	0.637169
chr1D	487959005	0.63559
chr2A	585656957	0.63229
chr2A	441100324	0.62108
chr2A	726290676	0.62108
chr2A	542388324	0.6074
chr2A	668530285	0.599812
chr2A	516707795	0.590339
chr2A	769386914	0.590339
chr2D	636522517	0.590339
chr2B	730188051	0.580126
chr3B	145890686	0.576417
chr6A	91885753	0.576417
chr2A	377134909	0.576417
chr1B	682468475	0.571969
chr2A	459094040	0.568477
chr2A	715332907	0.568477
chr2B	775053128	0.568477
chr7B	648719838	0.564843
chr2B	191752685	0.553455
chr2A	715333890	0.551258
chr1B	58025086	0.53948
chr2A	2324223	0.53948
chr2A	515453278	0.53948
chr2A	515453294	0.53948
chr2A	668439523	0.53948
chr2A	739434426	0.53948
chr2B	164087966	0.53948
chr2B	168119028	0.53948
chr2B	730187796	0.53948
chr5B	227835728	0.53948
chr6A	518548864	0.53948
chr2A	765705642	0.531158
chr2A	574976764	0.517067
chr2D	533134751	0.51304
chr3B	753734792	0.510689
chr4A	742904547	0.510689
chr2A	668439499	0.508484
chr2B	164085863	0.506957
chr2A	2324326	0.499239
chr2B	159867510	0.499239
chr2B	166476630	0.499239
chr5A	588847644	0.494797
chr2A	2321949	0.493788
chr2B	172216211	0.493788
chr2A	574978665	0.489254
chr2A	668529945	0.482143
chr2D	30258705	0.482143
chr7A	725790150	0.482143
chr2A	704766281	0.47269
chr2A	733217098	0.466691
chr6B	320425126	0.466691
chr2A	377133377	0.462546
chr2A	733217330	0.462546
chr3B	11925295	0.439877
chr4B	665875917	0.439877
chr6A	584915260	0.439877
chr7A	2541392	0.439877
chr7A	11426003	0.439877
chr7B	317765577	0.439877
chr1A	97809587	0.439877
chr1A	438309781	0.439877
chr1B	298115043	0.439877
chr1B	593788141	0.439877
chr1D	110499098	0.439877
chr1D	182039280	0.439877
chr1D	225706055	0.439877
chr2A	186435715	0.439877
chr2A	224915139	0.439877
chr2A	668439658	0.439877
chr2B	41155730	0.439877
chr2B	127146220	0.439877
chr2B	168618840	0.439877
chr2B	171697692	0.439877
chr2B	185876935	0.439877
chr2B	250744403	0.439877
chr2B	399352381	0.439877
chr2B	508951017	0.439877
chr2B	539473553	0.439877
chr2B	557045720	0.439877
chr2B	762706660	0.439877
chr2D	12728614	0.439877
chr2D	72171415	0.439877
chr2D	91789790	0.439877
chr2D	330085439	0.439877
chr2D	463913185	0.439877
chr2D	594594125	0.439877
chr2D	631241061	0.439877
chr2D	637427010	0.439877
chr3A	221271457	0.439877
chr3A	586411595	0.439877
chr3B	243767988	0.439877
chr3B	303986254	0.439877
chr3B	633292925	0.439877
chr3B	782742114	0.439877
chr3B	803629585	0.439877
chr3B	813978177	0.439877
chr3B	817410727	0.439877
chr3D	79635100	0.439877
chr3D	543102908	0.439877
chr4A	610816838	0.439877
chr4A	665502675	0.439877
chr4D	6969899	0.439877
chr4D	40576047	0.439877
chr4D	477630394	0.439877
chr5A	123292455	0.439877
chr5A	271048773	0.439877
chr5A	593343943	0.439877
chr5A	665781203	0.439877
chr5B	278008937	0.439877
chr5B	279863899	0.439877
chr5B	466532696	0.439877
chr5D	250588749	0.439877
chr5D	459316156	0.439877
chr5D	478452664	0.439877
chr6A	516158469	0.439877
chr6A	583823579	0.439877
chr6B	355179767	0.439877
chr6B	716624461	0.439877
chr7B	466672716	0.439877
chr7B	531604474	0.439877
chr7B	537459353	0.439877
chr7B	680069919	0.439877
chr7D	78180926	0.439877
chr7D	372269808	0.439877
chr7D	531083987	0.439877
chr2A	32154443	0.427165
chr2A	32154461	0.425958
chr2A	739434402	0.413386
chr2D	641948388	0.413386
chr2A	733217280	0.410167
chr2A	116435295	0.407548
chr2A	302053967	0.402171
chr4A	738747020	0.40198
chr7D	11638623	0.40198
chr5B	248673875	0.39841
chr4D	51000973	0.393126
chr1B	681717871	0.382084
chr2A	475874842	0.382084
chr2A	517813791	0.382084
chr2B	632382894	0.382084
chr6B	408656800	0.382084
chr7A	594459287	0.382084
chr7B	588252833	0.382084
chr2A	437967657	0.364233
chr2B	166612160	0.364233
chr2D	637427060	0.361547
chr6D	114233294	0.358934
chr1B	328129593	0.35791
chr1A	130910274	0.344655
chr1B	586304458	0.344655
chr1B	661562256	0.344655
chr1D	72442544	0.344655
chr1D	332569457	0.344655
chr2A	32155614	0.344655
chr2A	32155737	0.344655
chr2A	717944420	0.344655
chr2B	164894059	0.344655
chr2B	171455047	0.344655
chr2B	192438288	0.344655
chr3A	48642536	0.344655
chr3A	168240592	0.344655
chr3A	656721072	0.344655
chr3B	53241233	0.344655
chr3B	729379311	0.344655
chr4A	90601413	0.344655
chr4A	122734206	0.344655
chr4B	658016295	0.344655
chr4B	658016334	0.344655
chr4B	668986464	0.344655
chr5A	672567583	0.344655
chr5D	66758708	0.344655
chr6B	208901017	0.344655
chr6B	243235182	0.344655
chr6D	14484569	0.344655
chr6D	254619560	0.344655
chr7A	63053668	0.344655
chr7A	585048196	0.344655
chr7A	621323315	0.344655
chr7B	354708676	0.344655
chr7D	101614470	0.344655
chr2B	164896382	0.334974
