# Supplementary material for: Cytological and molecular characterizations of a novel 2A nullisomic line derived from a widely-grown wheat cultivar Zhoumai 18 conferring male sterility
Source: PeerJ. 2020 Oct 30;8:e10275. doi: 10.7717/peerj.10275 (PMC7605228; doi:10.7717/peerj.10275)
Supplement: Supplemental Information S3 [file peerj-08-10275-s014.xls]

## Sheet: Sheet1
The raw data for qRT-PCR
Well	Fluor	Target	Sample	Ct	Ct Mean	Ct Std. Dev
A01	SYBR	T-ST	ACTIN	24.0121	24.0224	0.0109024
A02	SYBR	T-ST	ACTIN	24.0338	24.0224	0.0109024
A03	SYBR	T-ST	ACTIN	24.0214	24.0224	0.0109024
A04	SYBR	D-ST	ACTIN	23.0559	23.3833	0.454512
A05	SYBR	D-ST	ACTIN	23.1916	23.3833	0.454512
A06	SYBR	D-ST	ACTIN	23.9022	23.3833	0.454512
A07	SYBR	T-ST	SAC1B	25.714	25.7306	0.0176235
A08	SYBR	T-ST	SAC1B	25.7288	25.7306	0.0176235
A09	SYBR	T-ST	SAC1B	25.7491	25.7306	0.0176235
A10	SYBR	D-ST	SAC1B	26.5992	26.6337	0.0554977
A11	SYBR	D-ST	SAC1B	26.6977	26.6337	0.0554977
A12	SYBR	D-ST	SAC1B	26.6043	26.6337	0.0554977
B01	SYBR	T-ST	PS1	22.5584	22.5691	0.179486
B02	SYBR	T-ST	PS1	22.3953	22.5691	0.179486
B03	SYBR	T-ST	PS1	22.7538	22.5691	0.179486
B04	SYBR	D-ST	PS1	24.7714	24.9404	0.259243
B05	SYBR	D-ST	PS1	25.2388	24.9404	0.259243
B06	SYBR	D-ST	PS1	24.8109	24.9404	0.259243
B07	SYBR	T-ST	Phl p 5	23.8813	23.9794	0.173528
B08	SYBR	T-ST	Phl p 5	23.8772	23.9794	0.173528
B09	SYBR	T-ST	Phl p 5	24.1798	23.9794	0.173528
B10	SYBR	D-ST	Phl p 5	25.5714	25.4219	0.323542
B11	SYBR	D-ST	Phl p 5	25.6437	25.4219	0.323542
B12	SYBR	D-ST	Phl p 5	25.0507	25.4219	0.323542
C01	SYBR	T-ST	AGC1.5	25.6205	25.869	0.215665
C02	SYBR	T-ST	AGC1.5	25.9802	25.869	0.215665
C03	SYBR	T-ST	AGC1.5	26.0064	25.869	0.215665
C04	SYBR	D-ST	AGC1.5	27.6573	27.6813	0.282753
C05	SYBR	D-ST	AGC1.5	27.9753	27.6813	0.282753
C06	SYBR	D-ST	AGC1.5	27.4113	27.6813	0.282753
C07	SYBR	T-ST	SUT1	26.0711	26.1166	0.0781443
C08	SYBR	T-ST	SUT1	26.2069	26.1166	0.0781443
C09	SYBR	T-ST	SUT1	26.0719	26.1166	0.0781443
C10	SYBR	D-ST	SUT1	26.6506	26.6605	0.0726228
C11	SYBR	D-ST	SUT1	26.7376	26.6605	0.0726228
C12	SYBR	D-ST	SUT1	26.5933	26.6605	0.0726228
D01	SYBR	T-ST	AGC1.7	24.7877	24.0224	0.0617356
D02	SYBR	T-ST	AGC1.7	24.8601	24.0224	0.0617356
D03	SYBR	T-ST	AGC1.7	24.9105	24.0224	0.0617356
D04	SYBR	D-ST	AGC1.7	26.4996	23.3833	0.366303
D05	SYBR	D-ST	AGC1.7	26.7717	23.3833	0.366303
D06	SYBR	D-ST	AGC1.7	26.0466	23.3833	0.366303
D07	SYBR	T-ST	RopGEF8	23.7977	23.6732	0.11502
D08	SYBR	T-ST	RopGEF8	23.6509	23.6732	0.11502
D09	SYBR	T-ST	RopGEF8	23.571	23.6732	0.11502
D10	SYBR	D-ST	RopGEF8	27.7096	27.657	0.284983
D11	SYBR	D-ST	RopGEF8	27.912	27.657	0.284983
D12	SYBR	D-ST	RopGEF8	27.3493	27.657	0.284983
E01	SYBR	T-ST	FIM5	23.8853	24.0082	0.107347
E02	SYBR	T-ST	FIM5	24.0834	24.0082	0.107347
E03	SYBR	T-ST	FIM5	24.056	24.0082	0.107347
E04	SYBR	D-ST	FIM5	25.864	25.968	0.0992471
E05	SYBR	D-ST	FIM5	26.0617	25.968	0.0992471
E06	SYBR	D-ST	FIM5	25.9783	25.968	0.0992471
